# Supplementary material for: The Impact of COVID-19 on the Profile of Hospital-Acquired Infections in Adult Intensive Care Units
Source: Antibiotics (Basel). 2021 Sep 23;10(10):1146. doi: 10.3390/antibiotics10101146 (PMC8532680; doi:10.3390/antibiotics10101146)
Supplement: Supplementary file 1 [file antibiotics-10-01146-s001.zip]

Archive with 1 entries (1 files):
- antibiotics-1375672 revised Supplementary Tables.pdf
